# Supplementary material for: White matter tract-specific quantitative analysis in multiple sclerosis: Comparison of optic radiation reconstruction techniques
Source: PLoS One. 2018 Jan 17;13(1):e0191131. doi: 10.1371/journal.pone.0191131 (PMC5771610; doi:10.1371/journal.pone.0191131)
Supplement: S1 File — (ZIP) [file pone.0191131.s001.zip]

Archive with 14 entries (11 files):
- OR_template/
- OR_template/Right_optic_radiation.nii.gz
- __MACOSX/
- __MACOSX/OR_template/
- __MACOSX/OR_template/._Right_optic_radiation.nii.gz
- OR_template/Left_optic_radiation.nii.gz
- __MACOSX/OR_template/._Left_optic_radiation.nii.gz
- OR_template/Left_optic_radiation_0.32threshold_binary.nii.gz
- __MACOSX/OR_template/._Left_optic_radiation_0.32threshold_binary.nii.gz
- OR_template/mni_icbm152_t1_tal_nlin_sym_09a_brain.nii.gz
- __MACOSX/OR_template/._mni_icbm152_t1_tal_nlin_sym_09a_brain.nii.gz
- OR_template/Right_optic_radiation_0.32threshold_binary.nii.gz
- __MACOSX/OR_template/._Right_optic_radiation_0.32threshold_binary.nii.gz
- __MACOSX/._OR_template
